# Supplementary material for: Impact of Selected Small-Molecule Kinase Inhibitors on Lipid Membranes
Source: Pharmaceuticals (Basel). 2021 Jul 29;14(8):746. doi: 10.3390/ph14080746 (PMC8401620; doi:10.3390/ph14080746)
Supplement: Supplementary file 1 [file pharmaceuticals-14-00746-s001.zip]

Archive with 1 entries (1 files):
- pharmaceuticals-1304568-supplementary.pdf
